# Supplementary material for: Deletion of skeletal muscle Akt1/2 causes osteosarcopenia and reduces lifespan in mice
Source: Nat Commun. 2022 Oct 5;13:5655. doi: 10.1038/s41467-022-33008-2 (PMC9535008; doi:10.1038/s41467-022-33008-2)
Supplement: Supplementary file 4 — Supplementary Data 1 [file 41467_2022_33008_MOESM4_ESM.xlsx]

## Sheet: Supplemental Data 1
Supplementary Data 1
Results of transcriptome analysis of fast-twitch muscle of the mAktDKO mice.
Annotations down-regulated in the mAktDKO mice	NES	p-value	q-value
GOBP_MITOCHONDRIAL_RESPIRATORY_CHAIN_COMPLEX_ASSEMBLY	-3.43277	0	0
GOBP_NADH_DEHYDROGENASE_COMPLEX_ASSEMBLY	-3.27958	0	0
GOBP_MITOCHONDRIAL_ELECTRON_TRANSPORT_NADH_TO_UBIQUINONE	-3.04855	0	0
GOBP_NEGATIVE_REGULATION_OF_VASCULAR_ENDOTHELIAL_GROWTH_FACTOR_PRODUCTION	-2.87594	0	0
GOBP_MITOCHONDRIAL_TRANSLATION	-2.85622	0	0
GOBP_ATP_SYNTHESIS_COUPLED_ELECTRON_TRANSPORT	-2.71954	0	6.3e-05
GOBP_RESPIRATORY_ELECTRON_TRANSPORT_CHAIN	-2.68682	0	7.53e-05
GOBP_MITOCHONDRIAL_TRANSLATIONAL_TERMINATION	-2.57141	0	0.000185
GOBP_MITOCHONDRIAL_GENE_EXPRESSION	-2.52699	0	0.00028
GOBP_CRISTAE_FORMATION	-2.48494	0	0.000343
GOBP_OXIDATIVE_PHOSPHORYLATION	-2.45105	0	0.000461
GOBP_INNER_MITOCHONDRIAL_MEMBRANE_ORGANIZATION	-2.33589	0	0.000935
GOBP_SPERM_CAPACITATION	-2.34023	0	0.000952
GOBP_MITOCHONDRIAL_ATP_SYNTHESIS_COUPLED_PROTON_TRANSPORT	-2.34337	0	0.001011
GOBP_UBIQUINONE_METABOLIC_PROCESS	-2.3054	0	0.001155
GOBP_PROTEIN_TRANSMEMBRANE_IMPORT_INTO_INTRACELLULAR_ORGANELLE	-2.20861	0	0.002346
GOBP_QUINONE_METABOLIC_PROCESS	-2.19439	0	0.002483
GOBP_TRANSLATIONAL_TERMINATION	-2.16002	0	0.003118
GOBP_ATP_SYNTHESIS_COUPLED_PROTON_TRANSPORT	-2.103	0	0.004632
GOBP_REGULATION_OF_TRANSLATIONAL_FIDELITY	-2.09396	0	0.004718
GOBP_CELLULAR_RESPIRATION	-2.0636	0	0.005664
GOBP_FRUCTOSE_METABOLIC_PROCESS	-1.91887	0.006006	0.015057
GOBP_MITOCHONDRIAL_CYTOCHROME_C_OXIDASE_ASSEMBLY	-1.87338	0.001956	0.018936
GOBP_PROTEIN_IMPORT_INTO_MITOCHONDRIAL_MATRIX	-1.87415	0.003557	0.019612
GOBP_TRANSLATIONAL_ELONGATION	-1.84069	0	0.022726
GOBP_PHOSPHATE_ION_TRANSPORT	-1.80759	0.001789	0.026129
GOBP_RESPIRATORY_CHAIN_COMPLEX_IV_ASSEMBLY	-1.81159	0.0024	0.026391
GOBP_ELECTRON_TRANSPORT_CHAIN	-1.7976	0	0.026914
GOBP_CYTOCHROME_COMPLEX_ASSEMBLY	-1.77755	0.001323	0.02961
GOBP_AMINO_ACID_ACTIVATION	-1.70278	0	0.046282
GOBP_SPERM_MOTILITY	-1.68612	0	0.048406
GOBP_CILIUM_OR_FLAGELLUM_DEPENDENT_CELL_MOTILITY	-1.68859	0	0.04907
Annotations up-regulated in the mAktDKO mice	NES	p-value	q-value
GOBP_CONNECTIVE_TISSUE_REPLACEMENT	1.85146	5.45e-05	0.038167
Annotations involved in proteasome and ubiquitination	NES	p-value	q-value
GOBP_PROTEIN_K48_LINKED_UBIQUITINATION	1.18576	0.153216	0.348735
GOBP_PROTEIN_AUTOUBIQUITINATION	1.17176	0.163133	0.364491
GOBP_REGULATION_OF_PROTEIN_POLYUBIQUITINATION	1.14692	0.269998	0.402049
GOBP_NEGATIVE_REGULATION_OF_UBIQUITIN_PROTEIN_TRANSFERASE_ACTIVITY	1.10265	0.344311	0.470485
GOBP_HISTONE_MONOUBIQUITINATION	1.06377	0.399557	0.547461
GOBP_POSITIVE_REGULATION_OF_PROTEASOMAL_UBIQUITIN_DEPENDENT_PROTEIN_CATABOLIC_PROCESS	1.00882	0.490834	0.65555
The list of annotations up-regulated or down-regulated in extensor digitorum longus of the mAktDKO mice at the age of 50 weeks compared to the control floxed mice with statistical significance (p < 0.01, q < 0.05) and those involved in proteasome and ubiquitination (GEO accession: [GSE199074]). Two-sided p values were adjusted by the Benjamini-Hochberg method.
