# Supplementary material for: Deletion of skeletal muscle Akt1/2 causes osteosarcopenia and reduces lifespan in mice
Source: Nat Commun. 2022 Oct 5;13:5655. doi: 10.1038/s41467-022-33008-2 (PMC9535008; doi:10.1038/s41467-022-33008-2)
Supplement: Supplementary file 5 — Supplementary Data 2 [file 41467_2022_33008_MOESM5_ESM.xlsx]

## Sheet: Supplemental Data 2
Supplementary Data 2
P values of data shown in Figures.
1a		Akt1	Akt2
	EDL	5.01671e-06	9.90986e-05
	Soleus	0.0210091	0.00267053
1c,d		Akt	pAkt
	EDL	2.51126e-05	0.0124808
	Soleus	0.0412966	0.0182257
2a		4wk	6wk	8wk	24wk	40wk	52wk	80wk	100wk
		0.750281	0.178311	0.0141633	0.0356879	0.000121409	0.0273084	0.00354262	0.00172388
2b		8wk	40wk	100wk
	lean	0.000256154	0.00393857	0.00115098
	fat	0.13356	0.212413	0.476639
2c		4wk	6wk	8wk	32wk	52wk	80wk	100wk
	Gastro	0.228743	0.056845	0.00160543	4.01136e-06	9.9042e-05	6.29369e-05	9.5567e-06
	EDL	0.513889	0.0133028	0.0475711	0.00127543	0.00495018	0.00298073	5.46372e-06
	Soleus	0.216004	0.224921	0.0616458	0.116263	0.0709877	0.966292	0.0018514
2d		Chi-square	Mean
		<0.0001	0.0273742
3a,b		8wk	24wk	36wk	52wk	80wk	100wk
	GS	0.119679	0.0439841	0.032219	0.00814634	0.0355765	0.00226706
	ED	0.740873	0.00038704	2.95612e-05	0.00176824	0.00206266	0.0387078
3c		8wk	24wk
		0.674194	0.000431569
3d,e		8wk PBS	8wk Ins	32wk PBS	32wk Ins
	EDL	0.663454	0.80365	0.575461	0.0329276
	Soleus	0.132379	0.211697	0.752913	0.0992643
3f,g,h		0min	15min	30min	60min	120min	AUC
	8wk	0.48558	0.0235592	0.273582	0.917401	0.524035	0.540911
	40wk	0.920375	0.00526995	0.160498	0.180302	0.0459977	0.0466255
	100wk	0.840263	0.0162574	0.0811627	0.0442603	0.0186949	0.0230842
4a		Myh7	Myh4	Ndfua8	Pfkm	Sod2	Atg4a	Mfn2	Tfam	Ink4a
	4wk	0.0278695	0.145013	0.0724485	0.372281	0.879537	0.373739	0.969573	0.530595	0.205979
	8wk	0.189834	0.0135746	0.00285165	0.151223	0.0562185	0.0182498	0.226246	0.988903	0.739322
	16wk	0.543301	0.00725106	0.000532312	5.71807e-05	0.000836753	0.116676	1.41798e-05	0.00392427	0.0475498
	32wk	0.407854	0.0534239	0.000964489	0.000227963	0.000854864	0.00874271	0.000380224	0.0635111	0.0563951
	52wk	0.328437	0.0318906	0.00114903	0.000993977	0.000332387	0.00457587	0.00205334	0.00321616	0.037904
	100wk	0.642787	0.00362434	0.000806577	0.00283432	0.000299837	0.0206422	0.00127349	0.00130721	0.077807
4c		4wk	8wk	32wk	52wk	100wk
		0.145723	0.131848	0.00329679	0.0133549	0.00745053
4e		0.00012868
4f		fP-fL	KL-fL	KP-fL	KL-fP	KP-fP	KP-KL
		0.0405387	0.990777	0.100426	0.0566139	0.0024303	0.0686607
5a		Cortical	Spongy	Total
		0.521337	0.0322112	0.244558
5b		4wk	6wk	8wk	36wk	52wk	80wk	100wk
		0.931143	0.634234	0.0227346	0.00180285	0.0220165	0.0294662	0.0402884
5c		0.00944133
5d		Ob.S/BS	Oc.S/BS	BFR/BS
		0.0663102	0.805423	0.0385608
5f		0.0277
5h		1.82596e-07
5i		0.0011
6a,b,c		BG	Ala	Ket
	ad lib	0.520135	0.885047	0.781622
	fasted	0.013598	0.00012091	4.0559e-07
6d		0.01779
6e		0.000569
6f,g,h,i		Grip strength	Exercise duration	Gastro	Soleus	EDL	eWAT	Femur
		0.00377288	0.000541277	4.86134e-08	0.0703021	0.00434087	0.00137344	0.0120792
6j		0wk	8wk	36wk	56wk
		0.035918	0.00256441	0.302392	0.546126
6k		0.926882
6l		0.0409
6m		0.170429
6n		0.7445
7a		0.634089
7b		0.479113
7c,d,e,j		Grip strength	Exercise duration	Gastro	Soleus	EDL	Femur
		0.192767	0.789698	0.410294	0.154764	0.452446	0.0606516
7f,g		Myh7	Myh4	Pfkm	Tfam	Mfn2	Ndfua8	Sod2	Atg4a	Ink4a	mtCo2
		0.326744	0.669351	0.245007	0.891141	0.611671	0.575305	0.760079	0.461321	0.594165	0.527268
7i		0.0871501
7k		0.490533
7l		0.601
7m		0.868084
7n		0.9143
7o		flox	DKO
		0.648047	0.0399362
8a,c,d		Body weight	Grip strength	Exercise duration
		0.00189902	0.685558	0.0175783
8b,h		Gastro	Soleus	EDL	Femur
		0.000606892	0.0178493	0.00824832	0.0131934
8e,f		Myh7	Myh4	Pfkm	Tfam	Mfn2	Ndfua8	Sod2	Atg4a	Ink4a	mtCo2
		0.0368765	0.00158643	0.90149	0.401366	0.0803799	0.37055	0.0320489	0.455919	0.0158694	0.0331195
8i		0.00906968
8j		0.000339
		0.0368765	0.00158643	0.90149	0.401366	0.0803799	0.37055	0.0320489	0.455919	0.0158694	0.0331195
8i		0.00906968
8j		0.000339
The list of P values of data shown in Figures 1-8.
