# Supplementary material for: Deletion of skeletal muscle Akt1/2 causes osteosarcopenia and reduces lifespan in mice
Source: Nat Commun. 2022 Oct 5;13:5655. doi: 10.1038/s41467-022-33008-2 (PMC9535008; doi:10.1038/s41467-022-33008-2)
Supplement: Supplementary file 6 — Supplementary Data 3 [file 41467_2022_33008_MOESM6_ESM.xlsx]

## Sheet: Supplemental Data 3
Supplementary Data 3
P values of data shown in Supplementary Figures.
S1a,b		Gastro	Soleus	EDL	Myh7	Myh4
	8 weeks	2.79504e-06	0.0609817	0.0136118	0.006677	0.94072
	32 weeks	1.41117e-07	0.122333	0.0149944	0.000544363	0.510689
S1c,d		Gastro	Soleus	EDL	Myh7	Myh4
		0.00126816	0.0840415	0.0389694	0.00416956	0.691245
S2c,d		pFoxo1	pmTOR	pAS
	Gastro	0.0033486	0.00722231	0.0757016
	Soleus	0.206541	0.677283	0.0973837
S3a		4wk	8wk	40wk	100wk
		0.951103	0.458658	0.853663	0.0661203
S3b		32wk	100wk
		0.909992	0.758811
S3c		Lean	Fat
		0.000522423	0.849041
S3d		4wk	8wk	40wk	100wk
		0.189726	0.0189046	0.619967	0.735747
S3e,f		Heart	Nppa	Nppb
	8wk	0.756903	0.533722	0.647644
	80wk	0.74518	0.507081	0.711663
S3g		0min	15min	30min	60min	120min
	8wk	0.795756	0.800998	0.884336	0.760354	0.321796
	40wk	0.524563	0.176045	0.646386	0.75122	0.84681
	100wk	0.384537	0.0648559	0.0247176	0.0111871	0.386701
S3h		0.444277
S3i		0.375791
S4a		Myh2	Myh1	Cox8b	Sirt1	Sirt3	Cpt1b	Cat	Ppara	Hk2	Atg12
	4wk	0.180187	0.259475	0.55845	0.336978	0.0211085	0.849466	0.535757	0.362103	0.774738	0.0730551
	8wk	0.071663	0.0616486	0.248268	0.0281143	0.0454272	0.782191	0.0556611	0.106953	0.185533	0.00641914
	16wk	0.0078201	0.00053224	0.0415806	0.0237182	7.36835e-05	0.000930299	1.13242e-06	0.000273641	0.000103202	2.1539e-05
	32wk	0.000519464	0.00263159	0.038166	0.00857282	0.000317342	0.00197148	0.000759375	0.000774534	0.00151748	0.00651824
	52wk	0.068916	0.280097	0.000609237	0.971964	0.000105732	0.312243	0.656414	0.0279138	0.000168182	5.55702e-05
	100wk	0.00316989	0.0400189	0.0367175	0.258253	0.000496451	0.00019368	0.00802094	0.0302258	0.000459423	0.000729527
		Map1lc3b	Slc2a4	Nrf1	Opa1	Gdf11	Igf1_local	Fgf21	Fgf2	Ppargc1a	Fis1
	4wk	0.556281	0.23215	0.989929	0.435833	0.149391	0.0388312	0.583252	0.497145	0.812186	0.713412
	8wk	0.364056	0.241145	0.501497	0.122605	0.00789797	0.23284	0.0746351	0.130559	0.746519	0.451442
	16wk	0.00290704	0.000161419	0.00235526	3.62659e-05	0.000275851	0.5801	0.00235964	8.43331e-06	0.129822	0.0273529
	32wk	0.0138883	0.00150004	0.000111829	0.000489611	0.00407939	0.227784	0.00157595	0.00400828	0.110749	0.169194
	52wk	0.698749	0.00434141	0.729896	0.00343272	0.00370451	0.975921	0.0818956	0.00481504	0.0647599	0.000537619
	100wk	0.161751	0.00309332	0.759468	0.00130608	0.0218547	0.967918	0.112218	0.000672781	0.301089	0.00221243
S4b		Fbxo32	Trim63
	8wk	0.0860836	0.254951
	32wk	0.0127106	0.264981
S5b,c		8wk	24wk
		0.00608524	0.0853027
S5f		Myh7	Myh4	Pfkm	Hk2	Slc2a4	Tfam	Nrf1	Mfn2	Opa1
	8wk	0.421125	0.0140704	0.27075	0.28017	0.952402	0.112494	0.15917	0.401765	0.616582
	32wk	0.284254	0.201137	0.00922262	0.0113519	0.0184499	0.137201	0.0353911	0.0258191	0.0673819
		Ndfua8	Sod2	Atg4a	Atg12	Ppara	Sirt1	Sirt3	Ink4a
	8wk	0.0549502	0.121711	0.713369	0.0789983	0.950558	0.374853	0.421935	0.197221
	32wk	0.0078387	0.00166495	0.00957157	0.192217	0.0649668	0.703154	0.0317398	0.871498
S5g		4wk	8wk	32wk	52wk	100wk
		0.0877051	0.758204	0.115214	0.0407683	0.0282687
S6a		BV/TV	BS/BV	Tb.Th	Tb.N	Tb.Sp
		0.0245487	0.216549	0.535813	0.0160611	0.0461838
S6b		0.0483484
S6c		Akt1	Akt2	Runx2
	day0	0.584562	0.762833	0.655672
	day7	0.385547	0.400778	0.566974
	day21	0.35122	0.324892	0.423034
S7a,e,f		Gastro	Soleus	EDL	eWAT	Femur
		5.97525e-06	0.669652	0.00325543	0.364225	0.597907
S7b		0.00278362
S7c		0.018787
S7d		0.0856881
S7g		0.982541
S7h		0.9626
S7i		0.228
S7j		0.158273
S7k		1
S8a		0.190577
S8b		ad lib	fasted
		0.176194	0.399294
S8c		0.000487656
S8d		0.714527
S8e		0.03703
S8f		0.158658
S8g		=Fig.6j
S8h		0.188064
S8i		0.00137344
S8j		Arg1	Ccl2	Emr1	Adipoq	Tnf	Ucp1
		0.424458	0.0638097	0.458908	0.626937	0.45688	0.337992
S8m		0.0303065
S8n		0.0614247
S9a		Akt1	Akt2	Foxo1	Foxo4	Sirt3	Cox8b	Gdf11
		0.000434763	0.000230669	0.0028032	3.43092e-05	0.790025	0.344629	0.284154
		Opa1	Hk2	Sirt1	Fgf21	Atg12	Foxo3	Ppara
		0.804287	0.146813	0.173558	0.210581	0.746292	0.974734	0.953697
		Nrf1	Cpt1b	Igf1_local	Cat	Slc2a4	Fbxo32	Trim63
		0.506031	0.697868	0.625168	0.814335	0.854503	0.33355	0.666044
S9c		0.632997
S9d		0.519438
S9e		0.474822
S9f		0.660266
S9g		0.386507
S9h		BV/TV	BS/BV	Tb.Th	Tb.N	Tb.Sp
		0.571364	0.220598	0.532425	0.568642	0.498499
S9i,j		BW	Soleus
	flox	0.700419	0.278615
	DKO	0.972461	0.853505
S10a,i		Akt1	Akt2	Atg12	Hk2	Opa1	Sirt1	Sirt3	Cat	Nrf1	Cox8b
		0.000183565	1.57204e-05	0.0260261	0.506713	0.345643	0.751193	0.0239686	0.0119491	0.602358	0.0132512
		Ppara	Tsc2	Cpt1b	Gdf11	Igf1_local	Slc2a4	Fbxo32	Trim63	Fgf21	Igf1_circ
		0.284187	2.09946e-05	0.487453	0.0195694	0.0168929	0.0250307	0.0769681	0.0795411	0.251796	0.0476485
S10c		BV/TV	BS/BV	Tb.Th	Tb.N	Tb.Sp
		0.000800783	3.97217e-05	0.00525065	0.00507798	0.0061634
S10d,e		Body length	Food intake
		0.0213636	0.651651
S10f		eWAT	sWAT
		0.00293359	0.00460674
S10g		0.00384461
S10h		15min	30min	60min	90min	120min
		0.695395	0.141332	0.649542	0.516856	0.00787763
S10k,l		Body length	Food intake
		0.000587425	0.00200276
The list of P values of data shown in Supplementary Figures 1-10.
