# Supplementary material for: Deletion of skeletal muscle Akt1/2 causes osteosarcopenia and reduces lifespan in mice
Source: Nat Commun. 2022 Oct 5;13:5655. doi: 10.1038/s41467-022-33008-2 (PMC9535008; doi:10.1038/s41467-022-33008-2)
Supplement: Supplementary file 7 — Source Data [file 41467_2022_33008_MOESM7_ESM.xlsx]

## Sheet: S1ab_db
		8 weeks			32 weeks				Myh7		Myh4
		Gastro	Soleus	EDL	Gastro	Soleus	EDL		8w	32w	8w	32w
m/m		0.117	0.005	0.0245	0.1505	0.0095	0.0245		1.46042	0.900864	1.2629	1.09137
		0.1205	0.0045	0.0255	0.1535	0.0075	0.032		1.35816	1.78268	0.739925	0.905138
		0.1165	0.005	0.0275	0.148	0.005	0.0345		1.10427	2.07681	0.881374	1.03366
		0.1105	0.005	0.022	0.142	0.0055	0.027		1.18371	2.2616	1.08525	1.10459
		0.12	0.0045	0.024	0.13	0.007	0.0235		0.400084	0.321404	0.913265	0.929315
		0.1205	0.0045	0.0205	0.1355	0.005	0.0235		0.493359	0.408613	1.11729	0.829852
db/db		0.072	0.0045	0.019	0.0695	0.0075	0.026		3.79171	9.73704	0.762817	0.538411
		0.0765	0.0025	0.019	0.08	0.003	0.015		4.8182	4.55374	1.01608	0.725214
		0.064	0.005	0.024	0.071	0.0045	0.0165		3.61155	10.6769	0.935762	1.0016
		0.0825	0.004	0.0205	0.0725	0.005	0.015		7.80679	8.1115	1.28448	0.885066
		0.0825	0.004	0.015	0.0695	0.005	0.0255		11.4778	6.535	1.04186	1.01518
		0.0805	0.003	0.018	0.0835	0.005	0.0165		6.79065	6.37281	0.910989	1.26175
AVG	m	0.1175	0.00475	0.024	0.14325	0.00658333	0.0275		1	1.292	1	0.982321
	db	0.0763333	0.00383333	0.01925	0.0743333	0.005	0.0190833		6.38279	7.6645	0.991998	0.904535
SE	m	0.00157586	0.000111803	0.00101653	0.00372995	0.00072361	0.0019192		0.182708	0.349868	0.077325	0.0452736
	db	0.00296835	0.000380058	0.00120934	0.00243128	0.000591608	0.00212688		1.22468	0.93436	0.0709129	0.102607
TTEST		2.79504e-06	0.0609817	0.0136118	1.41117e-07	0.122333	0.0149944		0.006677	0.000544363	0.94072	0.510689

## Sheet: S1cd_STZ
		Gastro	Soleus	EDL		Myh7	Myh4
veh		0.1965	0.01	0.0385		0.320476	0.781464
		0.1535	0.0095	0.037		0.412342	1.07051
		0.1535	0.008	0.0315		1.25256	0.905112
		0.173	0.01	0.053		0.516141	0.860641
		0.181	0.0115	0.037		2.2919	1.08404
		0.1575	0.009	0.0405		1.20658	1.29824
STZ		0.1315	0.0085	0.035		2.59131	0.821102
		0.1165	0.008	0.0335		2.15537	0.922943
		0.136	0.0095	0.026		3.56222	0.974228
		0.1275	0.007	0.0275		2.58709	1.61599
AVG	veh	0.169167	0.00966667	0.0395833		1	1
	STZ	0.127875	0.00825	0.0305		2.724	1.08356
SE	veh	0.00713871	0.000477261	0.00294793		0.306413	0.0768468
	STZ	0.00417021	0.000520416	0.00220794		0.297533	0.180304
TTEST		0.00126816	0.0840415	0.0389694		0.00416956	0.691245

## Sheet: 1a_DKO-Akt
		EDL			Soleus
		Akt1	Akt2		Akt1	Akt2
flox		1.05293	1.03426		0.305912	0.639355
		1.06641	0.758913		0.912708	0.983704
		0.916504	0.934816		1.06347	0.832905
		1.05131	1.1841		1.71367	1.48847
		1.144	1.28232		1.49655	1.36666
		0.768838	0.805591		0.507697	0.68891
DKO		0.182804	0.0651824		0.154377	0.169856
		0.0917497	0.0600957		0.32131	0.237217
		0.189631	0.0553272		0.319465	0.381871
		0.114986	0.037992		0.128176	0.140516
		0.217695	0.0776544		0.31878	0.237928
		0.149261	0.0617905		0.355344	0.241991
AVG	f	1	1		1	1
	K	0.157688	0.0596737		0.266242	0.234897
SE	f	0.0550727	0.0846441		0.222983	0.144691
	K	0.019574	0.00531444		0.0400586	0.0340609
TTEST		5.01671e-06	9.90986e-05		0.0210091	0.00267053

## Sheet: 1cdS2cd_Ins
		EDL						Soleus
		Akt	pAkt	pFoxo1	pmTOR	pAS		Akt	pAkt	pFoxo1	pmTOR	pAS
flox		1.06076	0.927818	1.04389	0.853019	1.12381		0.860729	0.971009	1.02191	0.991456	1.06679
		0.971828	1.10843	1.00761	1.17412	1.21748		0.968299	1.04738	1.11119	1.15211	1.03833
		0.967408	0.963752	0.948503	0.972859	0.658716		1.17097	0.981614	0.866898	0.856436	0.894889
DKO		0.245472	0.480786	0.514144	0.643089	0.419961		0.574789	0.606182	0.757698	0.638661	0.491193
		0.111088	0.766059	0.491558	0.466322	0.397283		0.676798	0.538562	0.670428	0.715538	0.803598
		0.184868	0.423432	0.748422	0.280085	0.658755		0.560636	0.676085	0.899921	1.08174	1.00763
		0.308213	0.212347	0.644507	0.205692	0.38759		0.663913	0.884416	1.04224	1.2605	0.668424
AVG	f	1	1	1	1	1		1	1	1	1	1
	K	0.21241	0.470656	0.599658	0.398797	0.465897		0.619034	0.676311	0.842571	0.924109	0.742712
SE	f	0.0304084	0.0551983	0.0277976	0.0936826	0.172771		0.0909508	0.0238858	0.0713677	0.0854601	0.0531938
	K	0.0421268	0.114134	0.0599587	0.0981582	0.0646428		0.0298868	0.0748336	0.0816454	0.14804	0.109038
TTEST		2.51126e-05	0.0124808	0.0033486	0.00722231	0.0757016		0.0412966	0.0182257	0.206541	0.677283	0.0973837

## Sheet: S2a_tissues
		Akt1	Akt2	Myh7	Myh4
EDL		1.08779	0.973217	1.35413	0.886637
		1.01364	1.14331	0.846415	1.05204
		0.89857	0.883471	0.79946	1.06133
Soleus		1.8865	0.817801	12.1602	0.00790854
		1.842	1.33485	7.1664	0.0620871
		1.71176	0.855037	7.57217	0.00258408
AVG	EDL	1	1	1	1
	Soleus	1.81342	1.00256	8.96625	0.0241932
SE	EDL	0.0550464	0.0761959	0.177581	0.056745
	Soleus	0.0524273	0.166491	1.60125	0.0190092

## Sheet: 2a_BW
		4	6	8	24	40	52	80	100
flox		12.6	20.4	22	27.6	32.3	37.8	33.8	31.6
		12.8	22.4	21.2	29.7	32.6	37.7	32.5	35.9
		11.6	22.1	21.3	30.6	33.1	32.7	32.1	33
		12.1	19.6	23.1	29	30.7	33.2	36.1	33.2
		14.6	22.9	19.3	29.9	33.2	33.9	28.4	34.5
		11.4	21.5					35.3	31.4
		14.9	24					27.5
		13.4						35.4
		11.6						34.3
DKO		10.1	21	19.6	29.8	28	28.5	27	29.8
		14.2	18.4	18.9	25.2	26.9	28.9	25.1	26.5
		13.5	18.8	20.3	28.8	29.6	29	27.6	27
		9.6	22.3	17.4	27.1	27.4	33.9	29.9	25.5
		15.4	20.5	17.6	25.9	27.8	33.2	27.3
		11.8	22.3		25.6			29.7
			21.1					31.3
			21.6
N	f	9	7	5	5	5	5	9	6
	K	6	8	5	6	5	5	7	4
AVG	f	12.7778	21.8429	21.38	29.36	32.38	35.06	32.8222	33.2667
	K	12.4333	20.75	18.76	27.0667	27.94	30.7	28.2714	27.2
SE	f	0.431012	0.564361	0.620806	0.508527	0.450999	1.11472	1.02181	0.702219
	K	0.947511	0.519271	0.560892	0.76318	0.455631	1.17175	0.800807	0.92105
TTEST		0.750281	0.178311	0.0141633	0.0356879	0.000121409	0.0273084	0.00354262	0.00172388

## Sheet: 2b_DEXA
		Lean				Fat
		8	40	100		8	40	100
flox		19.8	23.2	24.2		3.1	8.3	5.6
		20.4	26.1	23.7		2.5	5	10.7
		18.5	24.9	22.4		3.3	7.5	8.5
		20.8	24.7	26.9		3.3	5	4.7
		18.4	26.9	24.3		2.7	5.7	8.6
		19.2		23.2		2.8		5.8
DKO		15.8	20.6	21.5		2.4	6.7	7.6
		15.3	22	18.8		2.3	4.5	6.7
		15.9	22.7	19.3		3	5.3	6.5
		17.1	22.1	19.2		2.8	4.3	5.3
		18	22.3			3	5.2
		15.7				2.3
N	f	6	5	6		6	5	6
	K	6	5	4		6	5	4
AVG	f	19.5167	25.16	24.1167		2.95	6.3	7.31667
	K	16.3	21.94	19.7		2.63333	5.2	6.525
SE	f	0.403664	0.633719	0.625788		0.136015	0.677495	0.941423
	K	0.420317	0.355809	0.609645		0.138243	0.4219	0.473242
TTEST		0.000256154	0.00393857	0.00115098		0.13356	0.212413	0.476639

## Sheet: 2c_Gastro
		4	6	8	32	52	80	100
flox		0.0595	0.0935	0.119	0.1565	0.149	0.131	0.134
		0.063	0.088	0.124	0.1745	0.165	0.1375	0.128
		0.0495	0.0885	0.1445	0.178	0.155	0.145	0.141
		0.0555	0.096	0.1075	0.174	0.167	0.151	0.1205
		0.054	0.111	0.129	0.1735		0.134	0.13
			0.111					0.126
			0.119
DKO		0.056	0.088	0.0775	0.1055	0.076	0.0775	0.06
		0.0435	0.076	0.091	0.102	0.102	0.079	0.074
		0.054	0.079	0.0875	0.095	0.078	0.0785	0.065
		0.0525	0.1025	0.0975	0.0985	0.086		0.086
			0.083	0.0855	0.103			0.07
			0.1
			0.089
			0.0925
N	f	5	7	5	5	4	5	6
	K	4	8	5	5	4	3	5
AVG	f	0.0563	0.101	0.1248	0.1713	0.159	0.1397	0.129917
	K	0.0515	0.08875	0.0878	0.1008	0.0855	0.0783333	0.071
SE	f	0.00231625	0.00470688	0.00607988	0.00378352	0.00424264	0.00366606	0.00287059
	K	0.00276134	0.00333006	0.00328481	0.00183439	0.00590903	0.000440959	0.00442719
TTEST		0.228743	0.056845	0.00160543	4.01136e-06	9.9042e-05	6.29369e-05	9.5567e-06

## Sheet: 2c_EDL
		4	6	8	32	52	80	100
flox		0.0115	0.028	0.048	0.05425	0.029	0.0305	0.03
		0.0135	0.0275	0.025	0.0585	0.037	0.033	0.027
		0.01	0.0265	0.026	0.054	0.03	0.0345	0.027
		0.014	0.019	0.024	0.05	0.038	0.028	0.0225
		0.0125	0.028	0.027	0.0545		0.024	0.027
			0.0235					0.0275
			0.0245
DKO		0.02	0.0245	0.021	0.0455	0.018	0.0175	0.0165
		0.011	0.018	0.0165	0.0305	0.017	0.02	0.013
		0.012	0.014	0.0175	0.028	0.016	0.021	0.0115
		0.0125	0.024	0.0185	0.0305	0.017		0.0125
			0.02	0.0135	0.034			0.0155
			0.0235
			0.0185
			0.019
N	f	5	7	5	5	4	5	6
	K	4	8	5	5	4	3	5
AVG	f	0.0123	0.0252857	0.03	0.05425	0.0335	0.03	0.0268333
	K	0.013875	0.0201875	0.0174	0.0337	0.017	0.0195	0.0138
SE	f	0.000717635	0.00123855	0.00452769	0.00134629	0.00232737	0.00186414	0.000988826
	K	0.00206534	0.00127803	0.00122882	0.00310081	0.000408248	0.00104083	0.000943398
TTEST		0.513889	0.0133028	0.0475711	0.00127543	0.00495018	0.00298073	5.46372e-06

## Sheet: 2c_Soleus
		4	6	8	32	52	80	100
flox		0.0025	0.0075	0.0055	0.0085	0.011	0.0085	0.0105
		0.003	0.0055	0.007	0.014	0.008	0.008	0.009
		0.0015	0.0055	0.007	0.0105	0.01	0.008	0.01
		0.0035	0.0055	0.0065	0.0125	0.009	0.008	0.008
		0.0035	0.0075	0.0055	0.0115		0.006	0.0075
			0.0085					0.008
			0.0085
DKO		0.004	0.0065	0.0045	0.0095	0.009	0.008	0.0065
		0.002	0.006	0.0055	0.01	0.006	0.0085	0.0055
		0.0045	0.0055	0.005	0.007	0.008	0.0065	0.006
		0.005	0.006	0.0065	0.01	0.007		0.006
			0.0055	0.004	0.0105			0.007
			0.0065
			0.007
			0.0065
N	f	5	7	5	5	4	5	6
	K	4	8	5	5	4	3	5
AVG	f	0.0028	0.00692857	0.0063	0.0114	0.0095	0.0077	0.00883333
	K	0.003875	0.0061875	0.0051	0.0094	0.0075	0.00766667	0.0062
SE	f	0.000374166	0.000528121	0.000339116	0.000927362	0.000645497	0.00043589	0.000494413
	K	0.000657489	0.0001875	0.000430116	0.000620484	0.000645497	0.000600925	0.000254951
TTEST		0.216004	0.224921	0.0616458	0.116263	0.0709877	0.966292	0.0018514

[truncated: 60 more sheets: 2d_area, S3a_BL, S3b_FI, S3c_CT, S3d_eWAT, S3ef_heart, S3g_GTT, S3h_A1KO, S3i_A2KO, 3ab_GS-ED, 3c_ATP, 3de_2DG, 3fgh_ITT, 4a_RT-PCR, 4c_mtCo2, 4e_mitophagy, 4f_LeuP, S4a_RT-PCR, S4b_RT-PCR, S5bc_AMPK …]
